# Supplementary material for: High Bendability of Short RNA-DNA Hybrid Duplex Revealed by Single-Molecule Cyclization and Molecular Dynamics Simulations
Source: Biomolecules. 2025 May 15;15(5):724. doi: 10.3390/biom15050724 (PMC12109412; doi:10.3390/biom15050724)
Supplement: Supplementary file 1 [file biomolecules-15-00724-s001.zip]

Archive with 1 entries (1 files):
- biomolecules-3624822-supplementary.pdf
